# Supplementary material for: Non-cell-autonomous activation of IL-6/STAT3 signaling mediates FGF19-driven hepatocarcinogenesis
Source: Nat Commun. 2017 May 16;8:15433. doi: 10.1038/ncomms15433 (PMC5440856; doi:10.1038/ncomms15433)
Supplement: Supplementary Data 1 — HCC patient information in TCGA LIHC dataset. [file ncomms15433-s2.xlsx]

## Sheet: Sheet1
Supplementary Data 1. HCC patient information in TCGA LIHC dataset
SubjectID	Tumor Type	Age At Initial Pathologic Diagnosis	Disease	Gender	Race
1	LIHC	46	Liver hepatocellular carcinoma	MALE	ASIAN
2	LIHC	59	Liver hepatocellular carcinoma	MALE	ASIAN
3	LIHC	62	Liver hepatocellular carcinoma	MALE	ASIAN
4	LIHC	70	Liver hepatocellular carcinoma	MALE	WHITE
5	LIHC	76	Liver hepatocellular carcinoma	MALE	WHITE
6	LIHC	42	Liver hepatocellular carcinoma	MALE	BLACK OR AFRICAN AMERICAN
7	LIHC	58	Liver hepatocellular carcinoma	MALE	ASIAN
8	LIHC	48	Liver hepatocellular carcinoma	MALE	BLACK OR AFRICAN AMERICAN
9	LIHC	70	Liver hepatocellular carcinoma	MALE	WHITE
10	LIHC	52	Liver hepatocellular carcinoma	MALE	ASIAN
11	LIHC	57	Liver hepatocellular carcinoma	MALE	.
12	LIHC	63	Liver hepatocellular carcinoma	MALE	ASIAN
13	LIHC	75	Liver hepatocellular carcinoma	MALE	ASIAN
14	LIHC	51	Liver hepatocellular carcinoma	MALE	ASIAN
15	LIHC	57	Liver hepatocellular carcinoma	MALE	ASIAN
16	LIHC	50	Liver hepatocellular carcinoma	MALE	ASIAN
17	LIHC	48	Liver hepatocellular carcinoma	MALE	WHITE
18	LIHC	38	Liver hepatocellular carcinoma	MALE	ASIAN
19	LIHC	80	Liver hepatocellular carcinoma	FEMALE	WHITE
20	LIHC	67	Liver hepatocellular carcinoma	MALE	WHITE
21	LIHC	58	Liver hepatocellular carcinoma	MALE	WHITE
22	LIHC	55	Liver hepatocellular carcinoma	MALE	WHITE
23	LIHC	69	Liver hepatocellular carcinoma	FEMALE	WHITE
24	LIHC	72	Liver hepatocellular carcinoma	MALE	ASIAN
25	LIHC	74	Liver hepatocellular carcinoma	MALE	ASIAN
26	LIHC	51	Liver hepatocellular carcinoma	FEMALE	ASIAN
27	LIHC	62	Liver hepatocellular carcinoma	MALE	BLACK OR AFRICAN AMERICAN
28	LIHC	67	Liver hepatocellular carcinoma	MALE	ASIAN
29	LIHC	66	Liver hepatocellular carcinoma	MALE	BLACK OR AFRICAN AMERICAN
30	LIHC	59	Liver hepatocellular carcinoma	MALE	WHITE
31	LIHC	54	Liver hepatocellular carcinoma	FEMALE	WHITE
32	LIHC	66	Liver hepatocellular carcinoma	MALE	ASIAN
33	LIHC	17	Liver hepatocellular carcinoma	FEMALE	WHITE
34	LIHC	53	Liver hepatocellular carcinoma	MALE	WHITE
35	LIHC	70	Liver hepatocellular carcinoma	FEMALE	WHITE
36	LIHC	23	Liver hepatocellular carcinoma	MALE	WHITE
37	LIHC	69	Liver hepatocellular carcinoma	MALE	ASIAN
38	LIHC	51	Liver hepatocellular carcinoma	MALE	ASIAN
39	LIHC	66	Liver hepatocellular carcinoma	FEMALE	ASIAN
40	LIHC	48	Liver hepatocellular carcinoma	MALE	ASIAN
41	LIHC	74	Liver hepatocellular carcinoma	FEMALE	WHITE
42	LIHC	58	Liver hepatocellular carcinoma	MALE	ASIAN
43	LIHC	60	Liver hepatocellular carcinoma	FEMALE	WHITE
44	LIHC	38	Liver hepatocellular carcinoma	FEMALE	WHITE
45	LIHC	74	Liver hepatocellular carcinoma	FEMALE	ASIAN
46	LIHC	55	Liver hepatocellular carcinoma	MALE	ASIAN
47	LIHC	75	Liver hepatocellular carcinoma	FEMALE	WHITE
48	LIHC	58	Liver hepatocellular carcinoma	MALE	WHITE
49	LIHC	75	Liver hepatocellular carcinoma	MALE	WHITE
50	LIHC	64	Liver hepatocellular carcinoma	MALE	WHITE
51	LIHC	66	Liver hepatocellular carcinoma	FEMALE	WHITE
52	LIHC	63	Liver hepatocellular carcinoma	MALE	ASIAN
53	LIHC	76	Liver hepatocellular carcinoma	MALE	WHITE
54	LIHC	52	Liver hepatocellular carcinoma	MALE	AMERICAN INDIAN OR ALASKA NATIVE
55	LIHC	66	Liver hepatocellular carcinoma	FEMALE	WHITE
56	LIHC	68	Liver hepatocellular carcinoma	FEMALE	ASIAN
57	LIHC	69	Liver hepatocellular carcinoma	MALE	BLACK OR AFRICAN AMERICAN
58	LIHC	67	Liver hepatocellular carcinoma	FEMALE	WHITE
59	LIHC	60	Liver hepatocellular carcinoma	MALE	WHITE
60	LIHC	61	Liver hepatocellular carcinoma	MALE	WHITE
61	LIHC	60	Liver hepatocellular carcinoma	FEMALE	ASIAN
62	LIHC	48	Liver hepatocellular carcinoma	MALE	ASIAN
63	LIHC	60	Liver hepatocellular carcinoma	MALE	WHITE
64	LIHC	76	Liver hepatocellular carcinoma	FEMALE	WHITE
65	LIHC	59	Liver hepatocellular carcinoma	FEMALE	ASIAN
66	LIHC	56	Liver hepatocellular carcinoma	MALE	ASIAN
67	LIHC	52	Liver hepatocellular carcinoma	FEMALE	WHITE
68	LIHC	65	Liver hepatocellular carcinoma	MALE	BLACK OR AFRICAN AMERICAN
69	LIHC	62	Liver hepatocellular carcinoma	FEMALE	WHITE
70	LIHC	47	Liver hepatocellular carcinoma	MALE	ASIAN
71	LIHC	69	Liver hepatocellular carcinoma	MALE	ASIAN
72	LIHC	51	Liver hepatocellular carcinoma	MALE	ASIAN
73	LIHC	61	Liver hepatocellular carcinoma	FEMALE	WHITE
74	LIHC	54	Liver hepatocellular carcinoma	MALE	ASIAN
75	LIHC	59	Liver hepatocellular carcinoma	MALE	ASIAN
76	LIHC	58	Liver hepatocellular carcinoma	MALE	ASIAN
77	LIHC	48	Liver hepatocellular carcinoma	MALE	ASIAN
78	LIHC	55	Liver hepatocellular carcinoma	FEMALE	WHITE
79	LIHC	51	Liver hepatocellular carcinoma	MALE	ASIAN
80	LIHC	40	Liver hepatocellular carcinoma	MALE	ASIAN
81	LIHC	56	Liver hepatocellular carcinoma	FEMALE	WHITE
82	LIHC	68	Liver hepatocellular carcinoma	FEMALE	WHITE
83	LIHC	50	Liver hepatocellular carcinoma	FEMALE	ASIAN
84	LIHC	51	Liver hepatocellular carcinoma	MALE	WHITE
85	LIHC	81	Liver hepatocellular carcinoma	MALE	WHITE
86	LIHC	63	Liver hepatocellular carcinoma	FEMALE	ASIAN
87	LIHC	68	Liver hepatocellular carcinoma	MALE	WHITE
88	LIHC	78	Liver hepatocellular carcinoma	FEMALE	WHITE
89	LIHC	57	Liver hepatocellular carcinoma	FEMALE	WHITE
90	LIHC	24	Liver hepatocellular carcinoma	MALE	WHITE
91	LIHC	66	Liver hepatocellular carcinoma	MALE	ASIAN
92	LIHC	73	Liver hepatocellular carcinoma	MALE	ASIAN
93	LIHC	55	Liver hepatocellular carcinoma	MALE	ASIAN
94	LIHC	65	Liver hepatocellular carcinoma	FEMALE	WHITE
95	LIHC	85	Liver hepatocellular carcinoma	FEMALE	WHITE
96	LIHC	73	Liver hepatocellular carcinoma	MALE	WHITE
97	LIHC	64	Liver hepatocellular carcinoma	MALE	ASIAN
98	LIHC	29	Liver hepatocellular carcinoma	MALE	ASIAN
99	LIHC	58	Liver hepatocellular carcinoma	MALE	ASIAN
100	LIHC	72	Liver hepatocellular carcinoma	MALE	ASIAN
101	LIHC	45	Liver hepatocellular carcinoma	MALE	ASIAN
102	LIHC	20	Liver hepatocellular carcinoma	FEMALE	WHITE
103	LIHC	79	Liver hepatocellular carcinoma	FEMALE	WHITE
104	LIHC	72	Liver hepatocellular carcinoma	MALE	ASIAN
105	LIHC	72	Liver hepatocellular carcinoma	MALE	ASIAN
106	LIHC	43	Liver hepatocellular carcinoma	FEMALE	.
107	LIHC	73	Liver hepatocellular carcinoma	FEMALE	ASIAN
108	LIHC	68	Liver hepatocellular carcinoma	MALE	ASIAN
109	LIHC	66	Liver hepatocellular carcinoma	MALE	WHITE
110	LIHC	80	Liver hepatocellular carcinoma	MALE	WHITE
111	LIHC	38	Liver hepatocellular carcinoma	MALE	ASIAN
112	LIHC	59	Liver hepatocellular carcinoma	FEMALE	WHITE
113	LIHC	66	Liver hepatocellular carcinoma	FEMALE	ASIAN
114	LIHC	66	Liver hepatocellular carcinoma	FEMALE	WHITE
115	LIHC	70	Liver hepatocellular carcinoma	MALE	WHITE
116	LIHC	75	Liver hepatocellular carcinoma	FEMALE	WHITE
117	LIHC	77	Liver hepatocellular carcinoma	MALE	WHITE
118	LIHC	60	Liver hepatocellular carcinoma	MALE	ASIAN
119	LIHC	45	Liver hepatocellular carcinoma	FEMALE	WHITE
120	LIHC	18	Liver hepatocellular carcinoma	MALE	ASIAN
121	LIHC	29	Liver hepatocellular carcinoma	FEMALE	WHITE
122	LIHC	52	Liver hepatocellular carcinoma	FEMALE	ASIAN
123	LIHC	55	Liver hepatocellular carcinoma	MALE	ASIAN
124	LIHC	68	Liver hepatocellular carcinoma	FEMALE	WHITE
125	LIHC	65	Liver hepatocellular carcinoma	MALE	WHITE
126	LIHC	65	Liver hepatocellular carcinoma	FEMALE	WHITE
127	LIHC	65	Liver hepatocellular carcinoma	MALE	ASIAN
128	LIHC	61	Liver hepatocellular carcinoma	MALE	ASIAN
129	LIHC	70	Liver hepatocellular carcinoma	FEMALE	ASIAN
130	LIHC	52	Liver hepatocellular carcinoma	MALE	WHITE
131	LIHC	66	Liver hepatocellular carcinoma	MALE	WHITE
132	LIHC	43	Liver hepatocellular carcinoma	FEMALE	ASIAN
133	LIHC	65	Liver hepatocellular carcinoma	MALE	ASIAN
134	LIHC	75	Liver hepatocellular carcinoma	FEMALE	BLACK OR AFRICAN AMERICAN
135	LIHC	69	Liver hepatocellular carcinoma	FEMALE	ASIAN
136	LIHC	49	Liver hepatocellular carcinoma	FEMALE	ASIAN
137	LIHC	65	Liver hepatocellular carcinoma	MALE	.
138	LIHC	49	Liver hepatocellular carcinoma	FEMALE	WHITE
139	LIHC	74	Liver hepatocellular carcinoma	MALE	WHITE
140	LIHC	40	Liver hepatocellular carcinoma	MALE	ASIAN
141	LIHC	63	Liver hepatocellular carcinoma	FEMALE	ASIAN
142	LIHC	39	Liver hepatocellular carcinoma	MALE	ASIAN
143	LIHC	49	Liver hepatocellular carcinoma	MALE	WHITE
144	LIHC	44	Liver hepatocellular carcinoma	MALE	ASIAN
145	LIHC	76	Liver hepatocellular carcinoma	MALE	WHITE
146	LIHC	66	Liver hepatocellular carcinoma	FEMALE	WHITE
147	LIHC	68	Liver hepatocellular carcinoma	MALE	ASIAN
148	LIHC	54	Liver hepatocellular carcinoma	MALE	.
149	LIHC	71	Liver hepatocellular carcinoma	FEMALE	WHITE
150	LIHC	65	Liver hepatocellular carcinoma	FEMALE	WHITE
151	LIHC	64	Liver hepatocellular carcinoma	MALE	WHITE
152	LIHC	53	Liver hepatocellular carcinoma	FEMALE	ASIAN
153	LIHC	62	Liver hepatocellular carcinoma	MALE	BLACK OR AFRICAN AMERICAN
154	LIHC	64	Liver hepatocellular carcinoma	FEMALE	WHITE
155	LIHC	51	Liver hepatocellular carcinoma	MALE	ASIAN
156	LIHC	56	Liver hepatocellular carcinoma	MALE	WHITE
157	LIHC	59	Liver hepatocellular carcinoma	MALE	WHITE
158	LIHC	65	Liver hepatocellular carcinoma	MALE	WHITE
159	LIHC	24	Liver hepatocellular carcinoma	MALE	AMERICAN INDIAN OR ALASKA NATIVE
160	LIHC	73	Liver hepatocellular carcinoma	MALE	WHITE
161	LIHC	54	Liver hepatocellular carcinoma	MALE	ASIAN
162	LIHC	45	Liver hepatocellular carcinoma	FEMALE	ASIAN
163	LIHC	58	Liver hepatocellular carcinoma	MALE	ASIAN
164	LIHC	71	Liver hepatocellular carcinoma	MALE	ASIAN
165	LIHC	69	Liver hepatocellular carcinoma	MALE	WHITE
166	LIHC	43	Liver hepatocellular carcinoma	MALE	ASIAN
167	LIHC	65	Liver hepatocellular carcinoma	MALE	ASIAN
168	LIHC	68	Liver hepatocellular carcinoma	MALE	WHITE
169	LIHC	62	Liver hepatocellular carcinoma	FEMALE	WHITE
170	LIHC	73	Liver hepatocellular carcinoma	FEMALE	WHITE
171	LIHC	61	Liver hepatocellular carcinoma	MALE	ASIAN
172	LIHC	51	Liver hepatocellular carcinoma	FEMALE	BLACK OR AFRICAN AMERICAN
173	LIHC	39	Liver hepatocellular carcinoma	FEMALE	ASIAN
174	LIHC	82	Liver hepatocellular carcinoma	FEMALE	WHITE
175	LIHC	38	Liver hepatocellular carcinoma	MALE	ASIAN
176	LIHC	56	Liver hepatocellular carcinoma	MALE	ASIAN
177	LIHC	54	Liver hepatocellular carcinoma	MALE	BLACK OR AFRICAN AMERICAN
178	LIHC	78	Liver hepatocellular carcinoma	MALE	WHITE
179	LIHC	48	Liver hepatocellular carcinoma	FEMALE	ASIAN
180	LIHC	68	Liver hepatocellular carcinoma	FEMALE	WHITE
181	LIHC	50	Liver hepatocellular carcinoma	MALE	WHITE
182	LIHC	64	Liver hepatocellular carcinoma	MALE	WHITE
183	LIHC	50	Liver hepatocellular carcinoma	MALE	ASIAN
184	LIHC	37	Liver hepatocellular carcinoma	MALE	WHITE
185	LIHC	51	Liver hepatocellular carcinoma	FEMALE	ASIAN
186	LIHC	70	Liver hepatocellular carcinoma	MALE	WHITE
187	LIHC	50	Liver hepatocellular carcinoma	MALE	BLACK OR AFRICAN AMERICAN
188	LIHC	51	Liver hepatocellular carcinoma	MALE	ASIAN
189	LIHC	47	Liver hepatocellular carcinoma	MALE	ASIAN
190	LIHC	59	Liver hepatocellular carcinoma	FEMALE	ASIAN
191	LIHC	77	Liver hepatocellular carcinoma	MALE	WHITE
192	LIHC	36	Liver hepatocellular carcinoma	MALE	ASIAN
193	LIHC	62	Liver hepatocellular carcinoma	MALE	WHITE
194	LIHC	68	Liver hepatocellular carcinoma	FEMALE	WHITE
195	LIHC	69	Liver hepatocellular carcinoma	MALE	ASIAN
196	LIHC	84	Liver hepatocellular carcinoma	FEMALE	WHITE
197	LIHC	47	Liver hepatocellular carcinoma	FEMALE	ASIAN
198	LIHC	70	Liver hepatocellular carcinoma	MALE	WHITE
199	LIHC	55	Liver hepatocellular carcinoma	FEMALE	ASIAN
200	LIHC	68	Liver hepatocellular carcinoma	MALE	ASIAN
201	LIHC	56	Liver hepatocellular carcinoma	FEMALE	WHITE
202	LIHC	59	Liver hepatocellular carcinoma	MALE	ASIAN
203	LIHC	65	Liver hepatocellular carcinoma	MALE	WHITE
204	LIHC	90	Liver hepatocellular carcinoma	FEMALE	.
205	LIHC	72	Liver hepatocellular carcinoma	FEMALE	WHITE
206	LIHC	53	Liver hepatocellular carcinoma	MALE	ASIAN
207	LIHC	73	Liver hepatocellular carcinoma	FEMALE	ASIAN
208	LIHC	61	Liver hepatocellular carcinoma	MALE	ASIAN
209	LIHC	58	Liver hepatocellular carcinoma	FEMALE	WHITE
210	LIHC	75	Liver hepatocellular carcinoma	MALE	WHITE
211	LIHC	64	Liver hepatocellular carcinoma	MALE	WHITE
212	LIHC	75	Liver hepatocellular carcinoma	MALE	WHITE
213	LIHC	50	Liver hepatocellular carcinoma	MALE	ASIAN
214	LIHC	45	Liver hepatocellular carcinoma	MALE	WHITE
215	LIHC	61	Liver hepatocellular carcinoma	FEMALE	ASIAN
216	LIHC	77	Liver hepatocellular carcinoma	FEMALE	WHITE
217	LIHC	77	Liver hepatocellular carcinoma	FEMALE	WHITE
218	LIHC	66	Liver hepatocellular carcinoma	MALE	WHITE
219	LIHC	73	Liver hepatocellular carcinoma	MALE	WHITE
220	LIHC	59	Liver hepatocellular carcinoma	MALE	ASIAN
221	LIHC	64	Liver hepatocellular carcinoma	FEMALE	WHITE
222	LIHC	65	Liver hepatocellular carcinoma	MALE	WHITE
223	LIHC	66	Liver hepatocellular carcinoma	MALE	.
224	LIHC	26	Liver hepatocellular carcinoma	FEMALE	WHITE
225	LIHC	69	Liver hepatocellular carcinoma	MALE	WHITE
226	LIHC	20	Liver hepatocellular carcinoma	FEMALE	ASIAN
227	LIHC	51	Liver hepatocellular carcinoma	FEMALE	WHITE
228	LIHC	68	Liver hepatocellular carcinoma	MALE	ASIAN
229	LIHC	72	Liver hepatocellular carcinoma	FEMALE	WHITE
230	LIHC	64	Liver hepatocellular carcinoma	MALE	WHITE
231	LIHC	64	Liver hepatocellular carcinoma	FEMALE	WHITE
232	LIHC	77	Liver hepatocellular carcinoma	MALE	WHITE
233	LIHC	44	Liver hepatocellular carcinoma	MALE	ASIAN
234	LIHC	54	Liver hepatocellular carcinoma	MALE	ASIAN
235	LIHC	64	Liver hepatocellular carcinoma	FEMALE	WHITE
236	LIHC	79	Liver hepatocellular carcinoma	FEMALE	WHITE
237	LIHC	48	Liver hepatocellular carcinoma	MALE	ASIAN
238	LIHC	67	Liver hepatocellular carcinoma	MALE	WHITE
239	LIHC	78	Liver hepatocellular carcinoma	MALE	.
240	LIHC	61	Liver hepatocellular carcinoma	MALE	ASIAN
241	LIHC	64	Liver hepatocellular carcinoma	MALE	WHITE
242	LIHC	61	Liver hepatocellular carcinoma	MALE	WHITE
243	LIHC	85	Liver hepatocellular carcinoma	FEMALE	WHITE
244	LIHC	54	Liver hepatocellular carcinoma	FEMALE	WHITE
245	LIHC	35	Liver hepatocellular carcinoma	MALE	ASIAN
246	LIHC	69	Liver hepatocellular carcinoma	MALE	WHITE
247	LIHC	71	Liver hepatocellular carcinoma	FEMALE	WHITE
248	LIHC	61	Liver hepatocellular carcinoma	FEMALE	WHITE
249	LIHC	83	Liver hepatocellular carcinoma	FEMALE	WHITE
250	LIHC	56	Liver hepatocellular carcinoma	MALE	ASIAN
251	LIHC	52	Liver hepatocellular carcinoma	FEMALE	WHITE
252	LIHC	51	Liver hepatocellular carcinoma	MALE	ASIAN
253	LIHC	70	Liver hepatocellular carcinoma	MALE	ASIAN
254	LIHC	55	Liver hepatocellular carcinoma	MALE	ASIAN
255	LIHC	69	Liver hepatocellular carcinoma	MALE	WHITE
256	LIHC	59	Liver hepatocellular carcinoma	MALE	WHITE
257	LIHC	57	Liver hepatocellular carcinoma	MALE	ASIAN
258	LIHC	64	Liver hepatocellular carcinoma	FEMALE	ASIAN
259	LIHC	56	Liver hepatocellular carcinoma	MALE	ASIAN
260	LIHC	32	Liver hepatocellular carcinoma	MALE	WHITE
261	LIHC	67	Liver hepatocellular carcinoma	MALE	BLACK OR AFRICAN AMERICAN
262	LIHC	66	Liver hepatocellular carcinoma	MALE	ASIAN
263	LIHC	71	Liver hepatocellular carcinoma	MALE	WHITE
264	LIHC	.	Liver hepatocellular carcinoma	MALE	ASIAN
265	LIHC	45	Liver hepatocellular carcinoma	MALE	ASIAN
266	LIHC	53	Liver hepatocellular carcinoma	MALE	ASIAN
267	LIHC	16	Liver hepatocellular carcinoma	MALE	WHITE
268	LIHC	76	Liver hepatocellular carcinoma	MALE	ASIAN
269	LIHC	68	Liver hepatocellular carcinoma	MALE	WHITE
270	LIHC	67	Liver hepatocellular carcinoma	MALE	ASIAN
271	LIHC	51	Liver hepatocellular carcinoma	MALE	ASIAN
272	LIHC	45	Liver hepatocellular carcinoma	MALE	ASIAN
273	LIHC	63	Liver hepatocellular carcinoma	MALE	WHITE
274	LIHC	58	Liver hepatocellular carcinoma	MALE	ASIAN
275	LIHC	57	Liver hepatocellular carcinoma	FEMALE	WHITE
276	LIHC	80	Liver hepatocellular carcinoma	MALE	WHITE
277	LIHC	59	Liver hepatocellular carcinoma	FEMALE	ASIAN
278	LIHC	62	Liver hepatocellular carcinoma	FEMALE	WHITE
279	LIHC	61	Liver hepatocellular carcinoma	MALE	WHITE
280	LIHC	61	Liver hepatocellular carcinoma	MALE	ASIAN
281	LIHC	69	Liver hepatocellular carcinoma	MALE	ASIAN
282	LIHC	43	Liver hepatocellular carcinoma	FEMALE	WHITE
283	LIHC	48	Liver hepatocellular carcinoma	MALE	.
284	LIHC	43	Liver hepatocellular carcinoma	MALE	ASIAN
285	LIHC	60	Liver hepatocellular carcinoma	MALE	ASIAN
286	LIHC	62	Liver hepatocellular carcinoma	MALE	WHITE
287	LIHC	52	Liver hepatocellular carcinoma	FEMALE	ASIAN
288	LIHC	71	Liver hepatocellular carcinoma	MALE	WHITE
289	LIHC	46	Liver hepatocellular carcinoma	MALE	ASIAN
290	LIHC	72	Liver hepatocellular carcinoma	FEMALE	.
291	LIHC	61	Liver hepatocellular carcinoma	MALE	ASIAN
292	LIHC	66	Liver hepatocellular carcinoma	FEMALE	WHITE
293	LIHC	35	Liver hepatocellular carcinoma	MALE	ASIAN
294	LIHC	73	Liver hepatocellular carcinoma	MALE	ASIAN
295	LIHC	50	Liver hepatocellular carcinoma	MALE	ASIAN
296	LIHC	66	Liver hepatocellular carcinoma	MALE	ASIAN
297	LIHC	67	Liver hepatocellular carcinoma	MALE	BLACK OR AFRICAN AMERICAN
298	LIHC	70	Liver hepatocellular carcinoma	MALE	ASIAN
299	LIHC	80	Liver hepatocellular carcinoma	MALE	WHITE
300	LIHC	64	Liver hepatocellular carcinoma	MALE	WHITE
301	LIHC	68	Liver hepatocellular carcinoma	MALE	WHITE
302	LIHC	71	Liver hepatocellular carcinoma	MALE	WHITE
303	LIHC	50	Liver hepatocellular carcinoma	MALE	ASIAN
304	LIHC	64	Liver hepatocellular carcinoma	FEMALE	WHITE
305	LIHC	67	Liver hepatocellular carcinoma	MALE	.
306	LIHC	38	Liver hepatocellular carcinoma	MALE	ASIAN
307	LIHC	56	Liver hepatocellular carcinoma	FEMALE	WHITE
308	LIHC	70	Liver hepatocellular carcinoma	MALE	WHITE
309	LIHC	58	Liver hepatocellular carcinoma	MALE	WHITE
310	LIHC	24	Liver hepatocellular carcinoma	FEMALE	ASIAN
311	LIHC	58	Liver hepatocellular carcinoma	MALE	ASIAN
312	LIHC	20	Liver hepatocellular carcinoma	FEMALE	WHITE
313	LIHC	61	Liver hepatocellular carcinoma	MALE	WHITE
314	LIHC	57	Liver hepatocellular carcinoma	MALE	WHITE
315	LIHC	58	Liver hepatocellular carcinoma	MALE	WHITE
316	LIHC	81	Liver hepatocellular carcinoma	FEMALE	WHITE
317	LIHC	53	Liver hepatocellular carcinoma	FEMALE	WHITE
318	LIHC	68	Liver hepatocellular carcinoma	MALE	WHITE
319	LIHC	58	Liver hepatocellular carcinoma	FEMALE	WHITE
320	LIHC	72	Liver hepatocellular carcinoma	MALE	WHITE
321	LIHC	74	Liver hepatocellular carcinoma	FEMALE	WHITE
322	LIHC	34	Liver hepatocellular carcinoma	MALE	WHITE
323	LIHC	75	Liver hepatocellular carcinoma	FEMALE	WHITE
324	LIHC	46	Liver hepatocellular carcinoma	MALE	WHITE
325	LIHC	53	Liver hepatocellular carcinoma	MALE	ASIAN
326	LIHC	45	Liver hepatocellular carcinoma	MALE	ASIAN
327	LIHC	67	Liver hepatocellular carcinoma	FEMALE	BLACK OR AFRICAN AMERICAN
328	LIHC	81	Liver hepatocellular carcinoma	FEMALE	WHITE
329	LIHC	58	Liver hepatocellular carcinoma	MALE	WHITE
330	LIHC	23	Liver hepatocellular carcinoma	MALE	BLACK OR AFRICAN AMERICAN
331	LIHC	76	Liver hepatocellular carcinoma	MALE	WHITE
332	LIHC	55	Liver hepatocellular carcinoma	FEMALE	WHITE
333	LIHC	33	Liver hepatocellular carcinoma	FEMALE	WHITE
334	LIHC	68	Liver hepatocellular carcinoma	MALE	BLACK OR AFRICAN AMERICAN
335	LIHC	51	Liver hepatocellular carcinoma	MALE	WHITE
336	LIHC	61	Liver hepatocellular carcinoma	MALE	ASIAN
337	LIHC	69	Liver hepatocellular carcinoma	MALE	WHITE
338	LIHC	64	Liver hepatocellular carcinoma	MALE	WHITE
339	LIHC	25	Liver hepatocellular carcinoma	MALE	WHITE
340	LIHC	59	Liver hepatocellular carcinoma	MALE	WHITE
341	LIHC	51	Liver hepatocellular carcinoma	FEMALE	ASIAN
342	LIHC	42	Liver hepatocellular carcinoma	MALE	ASIAN
343	LIHC	61	Liver hepatocellular carcinoma	MALE	BLACK OR AFRICAN AMERICAN
344	LIHC	58	Liver hepatocellular carcinoma	MALE	WHITE
345	LIHC	81	Liver hepatocellular carcinoma	FEMALE	WHITE
346	LIHC	68	Liver hepatocellular carcinoma	MALE	WHITE
347	LIHC	72	Liver hepatocellular carcinoma	FEMALE	WHITE
348	LIHC	69	Liver hepatocellular carcinoma	MALE	ASIAN
349	LIHC	54	Liver hepatocellular carcinoma	MALE	ASIAN
350	LIHC	54	Liver hepatocellular carcinoma	MALE	ASIAN
351	LIHC	59	Liver hepatocellular carcinoma	MALE	ASIAN
352	LIHC	44	Liver hepatocellular carcinoma	MALE	ASIAN
353	LIHC	75	Liver hepatocellular carcinoma	MALE	WHITE
354	LIHC	74	Liver hepatocellular carcinoma	MALE	WHITE
355	LIHC	65	Liver hepatocellular carcinoma	MALE	ASIAN
356	LIHC	53	Liver hepatocellular carcinoma	MALE	ASIAN
357	LIHC	60	Liver hepatocellular carcinoma	FEMALE	ASIAN
358	LIHC	73	Liver hepatocellular carcinoma	MALE	WHITE
359	LIHC	73	Liver hepatocellular carcinoma	MALE	WHITE
360	LIHC	32	Liver hepatocellular carcinoma	MALE	ASIAN
361	LIHC	35	Liver hepatocellular carcinoma	MALE	ASIAN
362	LIHC	48	Liver hepatocellular carcinoma	MALE	ASIAN
363	LIHC	74	Liver hepatocellular carcinoma	MALE	WHITE
364	LIHC	60	Liver hepatocellular carcinoma	FEMALE	ASIAN
365	LIHC	63	Liver hepatocellular carcinoma	MALE	WHITE
366	LIHC	31	Liver hepatocellular carcinoma	MALE	ASIAN
367	LIHC	58	Liver hepatocellular carcinoma	MALE	WHITE
368	LIHC	46	Liver hepatocellular carcinoma	FEMALE	WHITE
369	LIHC	80	Liver hepatocellular carcinoma	MALE	WHITE
370	LIHC	64	Liver hepatocellular carcinoma	FEMALE	WHITE
371	LIHC	76	Liver hepatocellular carcinoma	FEMALE	WHITE
372	LIHC	59	Liver hepatocellular carcinoma	MALE	ASIAN
373	LIHC	52	Liver hepatocellular carcinoma	MALE	ASIAN
374	LIHC	68	Liver hepatocellular carcinoma	MALE	WHITE
