# Supplementary material for: Non-cell-autonomous activation of IL-6/STAT3 signaling mediates FGF19-driven hepatocarcinogenesis
Source: Nat Commun. 2017 May 16;8:15433. doi: 10.1038/ncomms15433 (PMC5440856; doi:10.1038/ncomms15433)
Supplement: Supplementary Data 2 — Adjacent Non-tumor tissue information in TCGA LIHC dataset. [file ncomms15433-s3.xlsx]

## Sheet: Sheet 1
Supplementary Data 2. Adjacent Non-tumor tissue information in TCGA LIHC dataset
Subject ID	Tumor Type	Age At Initial Pathologic Diagnosis	Disease	Gender	Race
1	LIHC	81	Liver hepatocellular carcinoma	FEMALE	WHITE
2	LIHC	76	Liver hepatocellular carcinoma	FEMALE	WHITE
3	LIHC	77	Liver hepatocellular carcinoma	MALE	WHITE
4	LIHC	76	Liver hepatocellular carcinoma	MALE	WHITE
5	LIHC	46	Liver hepatocellular carcinoma	MALE	ASIAN
6	LIHC	75	Liver hepatocellular carcinoma	MALE	WHITE
7	LIHC	76	Liver hepatocellular carcinoma	FEMALE	WHITE
8	LIHC	29	Liver hepatocellular carcinoma	FEMALE	WHITE
9	LIHC	76	Liver hepatocellular carcinoma	MALE	WHITE
10	LIHC	71	Liver hepatocellular carcinoma	FEMALE	WHITE
11	LIHC	73	Liver hepatocellular carcinoma	MALE	WHITE
12	LIHC	66	Liver hepatocellular carcinoma	FEMALE	WHITE
13	LIHC	51	Liver hepatocellular carcinoma	FEMALE	BLACK OR AFRICAN AMERICAN
14	LIHC	75	Liver hepatocellular carcinoma	MALE	WHITE
15	LIHC	37	Liver hepatocellular carcinoma	MALE	WHITE
16	LIHC	42	Liver hepatocellular carcinoma	MALE	BLACK OR AFRICAN AMERICAN
17	LIHC	66	Liver hepatocellular carcinoma	FEMALE	WHITE
18	LIHC	45	Liver hepatocellular carcinoma	MALE	ASIAN
19	LIHC	57	Liver hepatocellular carcinoma	FEMALE	WHITE
20	LIHC	43	Liver hepatocellular carcinoma	FEMALE	.
21	LIHC	75	Liver hepatocellular carcinoma	MALE	WHITE
22	LIHC	75	Liver hepatocellular carcinoma	FEMALE	BLACK OR AFRICAN AMERICAN
23	LIHC	52	Liver hepatocellular carcinoma	FEMALE	WHITE
24	LIHC	77	Liver hepatocellular carcinoma	FEMALE	WHITE
25	LIHC	23	Liver hepatocellular carcinoma	MALE	BLACK OR AFRICAN AMERICAN
26	LIHC	69	Liver hepatocellular carcinoma	MALE	WHITE
27	LIHC	53	Liver hepatocellular carcinoma	MALE	ASIAN
28	LIHC	72	Liver hepatocellular carcinoma	FEMALE	WHITE
29	LIHC	70	Liver hepatocellular carcinoma	MALE	WHITE
30	LIHC	50	Liver hepatocellular carcinoma	MALE	ASIAN
31	LIHC	76	Liver hepatocellular carcinoma	MALE	WHITE
32	LIHC	62	Liver hepatocellular carcinoma	FEMALE	WHITE
33	LIHC	55	Liver hepatocellular carcinoma	FEMALE	WHITE
34	LIHC	65	Liver hepatocellular carcinoma	MALE	.
35	LIHC	69	Liver hepatocellular carcinoma	MALE	WHITE
36	LIHC	70	Liver hepatocellular carcinoma	FEMALE	WHITE
37	LIHC	20	Liver hepatocellular carcinoma	FEMALE	WHITE
38	LIHC	62	Liver hepatocellular carcinoma	FEMALE	WHITE
39	LIHC	67	Liver hepatocellular carcinoma	MALE	BLACK OR AFRICAN AMERICAN
40	LIHC	72	Liver hepatocellular carcinoma	FEMALE	WHITE
41	LIHC	78	Liver hepatocellular carcinoma	FEMALE	WHITE
42	LIHC	68	Liver hepatocellular carcinoma	MALE	ASIAN
43	LIHC	73	Liver hepatocellular carcinoma	MALE	WHITE
44	LIHC	62	Liver hepatocellular carcinoma	MALE	BLACK OR AFRICAN AMERICAN
45	LIHC	73	Liver hepatocellular carcinoma	MALE	WHITE
46	LIHC	54	Liver hepatocellular carcinoma	MALE	BLACK OR AFRICAN AMERICAN
47	LIHC	40	Liver hepatocellular carcinoma	MALE	ASIAN
48	LIHC	69	Liver hepatocellular carcinoma	MALE	WHITE
49	LIHC	23	Liver hepatocellular carcinoma	MALE	WHITE
50	LIHC	72	Liver hepatocellular carcinoma	FEMALE	.
