# Supplementary material for: Non-cell-autonomous activation of IL-6/STAT3 signaling mediates FGF19-driven hepatocarcinogenesis
Source: Nat Commun. 2017 May 16;8:15433. doi: 10.1038/ncomms15433 (PMC5440856; doi:10.1038/ncomms15433)
Supplement: Supplementary Data 3 — Normal liver tissues information in GTEX database. [file ncomms15433-s4.xlsx]

## Sheet: Sheet1
Supplementary Data 3. Normal liver tissues information in GTEX database
SubjectID	Tissue	Sample Disease Type	Age	Gender	Race
1	Liver	Normal	55	Male	White
2	Liver	Normal	62	Male	White
3	Liver	Normal	56	Male	Black or African American
4	Liver	Normal	33	Male	White
5	Liver	Normal	53	Male	White
6	Liver	Normal	22	Male	White
7	Liver	Normal	66	Male	White
8	Liver	Normal	64	Female	Black or African American
9	Liver	Normal	64	Male	Black or African American
10	Liver	Normal	67	Female	White
11	Liver	Normal	63	Male	White
12	Liver	Normal	37	Male	White
13	Liver	Normal	64	Male	White
14	Liver	Normal	68	Male	White
15	Liver	Normal	59	Male	White
16	Liver	Normal	66	Female	White
17	Liver	Normal	64	Male	Black or African American
18	Liver	Normal	63	Male	White
19	Liver	Normal	56	Female	White
20	Liver	Normal	54	Male	White
21	Liver	Normal	62	Female	White
22	Liver	Normal	55	Female	White
23	Liver	Normal	51	Male	White
24	Liver	Normal	50	Male	Black or African American
25	Liver	Normal	56	Female	White
26	Liver	Normal	52	Male	White
27	Liver	Normal	61	Female	Black or African American
28	Liver	Normal	66	Male	White
29	Liver	Normal	60	Male	White
30	Liver	Normal	36	Male	White
31	Liver	Normal	44	Male	White
32	Liver	Normal	67	Female	White
33	Liver	Normal	64	Male	White
34	Liver	Normal	67	Male	White
35	Liver	Normal	38	Male	White
36	Liver	Normal	67	Male	White
37	Liver	Normal	53	Male	White
38	Liver	Normal	61	Male	White
39	Liver	Normal	50	Male	White
40	Liver	Normal	68	Male	White
41	Liver	Normal	35	Male	White
42	Liver	Normal	53	Male	Black or African American
43	Liver	Normal	68	Female	White
44	Liver	Normal	67	Male	White
45	Liver	Normal	49	Male	Black or African American
46	Liver	Normal	60	Male	White
47	Liver	Normal	50	Female	Black or African American
48	Liver	Normal	54	Male	Asian
49	Liver	Normal	55	Female	White
50	Liver	Normal	59	Male	White
51	Liver	Normal	58	Male	White
52	Liver	Normal	68	Female	White
53	Liver	Normal	59	Male	White
54	Liver	Normal	53	Female	White
55	Liver	Normal	48	Female	Asian
56	Liver	Normal	68	Female	White
57	Liver	Normal	21	Male	White
58	Liver	Normal	57	Female	Black or African American
59	Liver	Normal	50	Male	Black or African American
60	Liver	Normal	22	Male	White
61	Liver	Normal	64	Male	White
62	Liver	Normal	55	Female	White
63	Liver	Normal	50	Male	White
64	Liver	Normal	34	Male	White
65	Liver	Normal	63	Female	White
66	Liver	Normal	55	Male	Black or African American
67	Liver	Normal	27	Female	White
68	Liver	Normal	42	Female	White
69	Liver	Normal	50	Male	White
70	Liver	Normal	67	Male	White
71	Liver	Normal	50	Male	White
72	Liver	Normal	69	Male	White
73	Liver	Normal	63	Male	Black or African American
74	Liver	Normal	55	Male	White
75	Liver	Normal	61	Male	Black or African American
76	Liver	Normal	26	Male	White
77	Liver	Normal	48	Female	White
78	Liver	Normal	63	Male	White
79	Liver	Normal	42	Female	White
80	Liver	Normal	56	Male	White
81	Liver	Normal	56	Male	White
82	Liver	Normal	44	Female	White
83	Liver	Normal	39	Male	White
84	Liver	Normal	62	Female	White
85	Liver	Normal	54	Female	White
86	Liver	Normal	54	Male	White
87	Liver	Normal	52	Female	White
88	Liver	Normal	62	Male	White
89	Liver	Normal	39	Male	White
90	Liver	Normal	51	Male	White
91	Liver	Normal	52	Male	White
92	Liver	Normal	59	Female	Asian
93	Liver	Normal	58	Female	White
94	Liver	Normal	42	Male	White
95	Liver	Normal	63	Female	White
96	Liver	Normal	64	Male	White
97	Liver	Normal	33	Female	White
98	Liver	Normal	50	Male	White
99	Liver	Normal	49	Male	White
100	Liver	Normal	21	Female	White
101	Liver	Normal	49	Male	White
102	Liver	Normal	59	Male	White
103	Liver	Normal	54	Male	White
104	Liver	Normal	38	Male	White
105	Liver	Normal	68	Male	White
106	Liver	Normal	53	Female	White
107	Liver	Normal	43	Male	White
108	Liver	Normal	48	Male	White
109	Liver	Normal	53	Male	White
110	Liver	Normal	46	Female	White
111	Liver	Normal	66	Male	White
112	Liver	Normal	44	Male	Black or African American
113	Liver	Normal	46	Female	White
114	Liver	Normal	56	Male	White
115	Liver	Normal	44	Male	White
116	Liver	Normal	67	Female	White
117	Liver	Normal	62	Male	White
118	Liver	Normal	66	Male	White
119	Liver	Normal	61	Female	White
120	Liver	Normal	57	Male	White
121	Liver	Normal	47	Male	White
122	Liver	Normal	42	Female	White
123	Liver	Normal	59	Male	White
124	Liver	Normal	54	Male	White
125	Liver	Normal	53	Male	White
126	Liver	Normal	40	Male	White
127	Liver	Normal	47	Female	White
128	Liver	Normal	52	Male	White
129	Liver	Normal	47	Male	White
130	Liver	Normal	56	Female	White
131	Liver	Normal	67	Female	White
132	Liver	Normal	66	Female	White
133	Liver	Normal	21	Female	White
134	Liver	Normal	67	Female	White
135	Liver	Normal	50	Female	White
136	Liver	Normal	52	Male	Black or African American
