# Supplementary material for: Non-cell-autonomous activation of IL-6/STAT3 signaling mediates FGF19-driven hepatocarcinogenesis
Source: Nat Commun. 2017 May 16;8:15433. doi: 10.1038/ncomms15433 (PMC5440856; doi:10.1038/ncomms15433)
Supplement: Supplementary Data 4 — Patient information for duplex (FGF19 + BIRC5) RNAScope in situ hybridization on formalin-fixed, paraffin-embedded HCC tissues. [file ncomms15433-s5.xlsx]

## Sheet: Sheet 1
Supplementary Data 4. Patient information for duplex (FGF19 + BIRC5) RNAScope in situ hybridization on formalin-fixed, paraffin-embedded HCC tissues
Subject ID	Gender	Age	Organ	Pathology	Grade	Stage	TNM	Type
1	M	47	Liver	Hepatocellular carcinoma	1	II	T2N0M0	Malignant
2	F	63	Liver	Hepatocellular carcinoma	1	II	T2N0M0	Malignant
3	M	66	Liver	Hepatocellular carcinoma	1	II	T2N0M0	Malignant
4	F	98	Liver	Hepatocellular carcinoma	1	III	T3N0M0	Malignant
5	M	38	Liver	Hepatocellular carcinoma	2	III	T3N0M0	Malignant
6	M	62	Liver	Hepatocellular carcinoma	1	III	T3N0M0	Malignant
7	F	67	Liver	Hepatocellular carcinoma	1	III	T3N0M0	Malignant
8	M	56	Liver	Hepatocellular carcinoma	1	II	T2N0M0	Malignant
9	M	77	Liver	Hepatocellular carcinoma	2	II	T2N0M0	Malignant
10	M	56	Liver	Hepatocellular carcinoma	2	II	T2N0M0	Malignant
11	M	58	Liver	Hepatocellular carcinoma	2	II	T2N0M0	Malignant
12	M	56	Liver	Hepatocellular carcinoma	2	III	T3N0M0	Malignant
13	M	56	Liver	Hepatocellular carcinoma	1	III	T3N0M0	Malignant
14	M	51	Liver	Hepatocellular carcinoma	2	III	T3N0M0	Malignant
15	M	56	Liver	Hepatocellular carcinoma	2	III	T3N0M0	Malignant
16	M	57	Liver	Hepatocellular carcinoma	2	III	T3N0M0	Malignant
17	M	49	Liver	Hepatocellular carcinoma	2	II	T2N0M0	Malignant
18	F	40	Liver	Hepatocellular carcinoma	3	IIIb	T4N0M0	Malignant
19	M	49	Liver	Hepatocellular carcinoma	2	III	T3N0M0	Malignant
20	M	59	Liver	Hepatocellular carcinoma	1	III	T3N0M0	Malignant
21	M	36	Liver	Hepatocellular carcinoma	3	II	T2N0M0	Malignant
22	M	58	Liver	Hepatocellular carcinoma	2	II	T2N0M0	Malignant
23	M	64	Liver	Hepatocellular carcinoma	2	II	T2N0M0	Malignant
24	M	58	Liver	Hepatocellular carcinoma	2	II	T2N0M0	Malignant
25	F	55	Liver	Hepatocellular carcinoma	2	III	T3N0M0	Malignant
26	M	63	Liver	Hepatocellular carcinoma	2	III	T3N0M0	Malignant
27	M	60	Liver	Hepatocellular carcinoma	2	II	T2N0M0	Malignant
28	F	48	Liver	Hepatocellular carcinoma	2	II	T2N0M0	Malignant
29	M	39	Liver	Hepatocellular carcinoma	3	II	T2N0M0	Malignant
30	F	69	Liver	Hepatocellular carcinoma	3	IIIc	T4N1M0	Malignant
31	M	58	Liver	Hepatocellular carcinoma	2	III	T3N0M0	Malignant
32	M	53	Liver	Hepatocellular carcinoma	2	III	T3N0M0	Malignant
33	F	32	Liver	Hepatocellular carcinoma	2	III	T3N0M0	Malignant
34	M	48	Liver	Hepatocellular carcinoma	2	III	T3N0M0	Malignant
35	M	49	Liver	Hepatocellular carcinoma	3	III	T3N0M0	Malignant
36	M	36	Liver	Hepatocellular carcinoma	2	II	T2N0M0	Malignant
37	M	64	Liver	Hepatocellular carcinoma	2	III	T3N0M0	Malignant
38	M	56	Liver	Hepatocellular carcinoma	3	III	T3N0M0	Malignant
39	M	71	Liver	Hepatocellular carcinoma	2	III	T3N0M0	Malignant
40	M	50	Liver	Hepatocellular carcinoma	2	III	T3N0M0	Malignant
41	M	52	Liver	Hepatocellular carcinoma	2	III	T3N0M0	Malignant
42	M	49	Liver	Hepatocellular carcinoma	2	II	T2N0M0	Malignant
43	M	43	Liver	Hepatocellular carcinoma	2	III	T3N0M0	Malignant
44	F	37	Liver	Hepatocellular carcinoma	2	III	T3N0M0	Malignant
45	M	40	Liver	Hepatocellular carcinoma	2	III	T3N0M0	Malignant
46	M	35	Liver	Hepatocellular carcinoma	2	III	T3N0M0	Malignant
47	M	67	Liver	Hepatocellular carcinoma	2	III	T3N0M0	Malignant
48	M	52	Liver	Hepatocellular carcinoma	2	II	T2N0M0	Malignant
49	M	33	Liver	Hepatocellular carcinoma	2	III	T3N0M0	Malignant
50	M	42	Liver	Hepatocellular carcinoma	2	II	T2N0M0	Malignant
51	M	57	Liver	Hepatocellular carcinoma	2	II	T2N0M0	Malignant
52	M	52	Liver	Hepatocellular carcinoma	2	II	T2N0M0	Malignant
53	M	66	Liver	Hepatocellular carcinoma	2	III	T3N0M0	Malignant
54	M	30	Liver	Hepatocellular carcinoma	2	II	T2N0M0	Malignant
55	M	41	Liver	Hepatocellular carcinoma	2	III	T3N0M0	Malignant
56	M	39	Liver	Hepatocellular carcinoma	2	II	T2N0M0	Malignant
57	M	41	Liver	Hepatocellular carcinoma	2	III	T3N0M0	Malignant
58	M	38	Liver	Hepatocellular carcinoma	2	III	T3N0M0	Malignant
59	M	38	Liver	Hepatocellular carcinoma	2	III	T3N0M0	Malignant
60	M	58	Liver	Hepatocellular carcinoma	3	III	T3N0M0	Malignant
61	M	61	Liver	Hepatocellular carcinoma	3	II	T2N0M0	Malignant
62	M	43	Liver	Hepatocellular carcinoma	-	II	T2N0M0	Malignant
63	M	56	Liver	Hepatocellular carcinoma	3	III	T3N0M0	Malignant
64	F	43	Liver	Hepatocellular carcinoma	-	IIIb	T4N0M0	Malignant
65	F	52	Liver	Hepatocellular carcinoma	2	III	T3N0M0	Malignant
66	M	35	Liver	Hepatocellular carcinoma	2	III	T3N0M0	Malignant
67	M	55	Liver	Hepatocellular carcinoma	2	II	T2N0M0	Malignant
68	M	41	Liver	Hepatocellular carcinoma	3	II	T2N0M0	Malignant
69	M	56	Liver	Hepatocellular carcinoma	-	II	T2N0M0	Malignant
70	M	55	Liver	Hepatocellular carcinoma	3	II	T2N0M0	Malignant
71	M	59	Liver	Hepatocellular carcinoma	-	II	T2N0M0	Malignant
72	M	62	Liver	Hepatocellular carcinoma	2	II	T2N0M0	Malignant
73	M	32	Liver	Hepatocellular carcinoma	2--3	II	T2N0M0	Malignant
74	M	35	Liver	Hepatocellular carcinoma	2--3	III	T3N0M0	Malignant
75	M	59	Liver	Hepatocellular carcinoma	2	II	T2N0M0	Malignant
76	M	47	Liver	Hepatocellular carcinoma	3	II	T2N0M0	Malignant
77	M	38	Liver	Hepatocellular carcinoma	3	II	T2N0M0	Malignant
78	M	45	Liver	Hepatocellular carcinoma	3	II	T2N0M0	Malignant
79	M	51	Liver	Hepatocellular carcinoma	3	II	T3N0M0	Malignant
80	M	38	Liver	Hepatocellular carcinoma	-	II	T2N0M0	Malignant
81	M	59	Liver	Hepatocellular carcinoma	3	III	T3N0M0	Malignant
82	M	55	Liver	Hepatocellular carcinoma	-	IVb	T4N0M1	Malignant
83	M	50	Liver	Hepatocellular carcinoma	4	III	T3N0M0	Malignant
